# Supplementary material for: Targeting IKKβ Activity to Limit Sterile Inflammation in Acetaminophen-Induced Hepatotoxicity in Mice
Source: Pharmaceutics. 2023 Feb 20;15(2):710. doi: 10.3390/pharmaceutics15020710 (PMC9959252; doi:10.3390/pharmaceutics15020710)
Supplement: Supplementary file 1 [file pharmaceutics-15-00710-s001.zip]

Archive with 1 entries (1 files):
- pharmaceutics-2180749-supplementary.pdf
